# Supplementary material for: Changes in the optic nerve head induced by horizontal eye movements
Source: PLoS One. 2018 Sep 18;13(9):e0204069. doi: 10.1371/journal.pone.0204069 (PMC6143247; doi:10.1371/journal.pone.0204069)
Supplement: S1 Dataset — (XLSX) [file pone.0204069.s004.xlsx]

## Sheet: onh5
unit_number	age	sex	AXL	SE	Temp_Dep	nasal_Ele	tempo_Cup	nsal_Cup	Ad_all	N_out	N_in	T_out	T_in	total_ab	IOP	Disc	tilt
1	22	1	25.7	-4.5	-148580	141970	-10000	32470	15860	2345	30492	2348	50293	85478	17	2.08	0.686388
2	22	1	26.21	-4	-467780	199980	-130330	31000	-367130	6422	30495	1245	69285	107447	12	2.21	0.783648
3	22	1	26.94	-5.38	-178490	188640	-44315	41045	6880	12355	24054	2578	59285	98272	15	1.69	0.721571
4	23	1	26.15	-5.75	-86600	67470	-75954	52304	-42780	13456	23124	1234	40592	78406	16	1.65	0.868294
5	23	1	27.27	-6.88	-199490	95360	150074	124056	170000	1234	42344	5122	60295	108995	18	2.37	0.872098
6	23	1	25.42	-3.38	-85140	21770	-13445	52045	-24770	5425	20192	1245	40295	67157	19	1.51	0.659718
7	23	2	26.07	-5.75	-24620	36450	-63761	70221	18290	7890	34905	7892	70948	121635	20	2.57	0.796361
8	23	1	25.02	-0.88	-72060	70740	11219	50201	60100	12354	40295	2448	82039	137136	11	2.29	0.995759
9	23	1	27.24	-7.75	-118940	200740	534	124956	207290	1257	20145	1225	45092	67719	13	2.12	0.883358
10	23	1	22.56	2	-60310	12100	-45864	-256	-94330	1256	30495	3948	60495	96194	15	2.32	0.949535
11	24	1	26.76	-7.13	-33930	42430	-52475	40295	-3680	7789	50294	4857	104956	167896	16	2.13	0.906757
12	24	1	25.5	-5.75	-3620	113730	-4185	60245	166170	9081	25092	4928	50692	89793	18	1.5	0.737341
13	24	2	25.05	-3.25	-341110	72620	-118401	45021	-341870	13254	30495	6029	60295	110073	19	1.61	0.741477
14	24	1	24.11	0.25	-25390	42010	27005	54025	97650	9087	30495	12945	50295	102822	14	1.75	0.913048
15	24	2	25.67	-2.5	-26640	150590	42285	60245	226480	3542	40595	5938	80948	131023	15	2.46	0.90628
16	24	1	26.03	-6.38	-80620	403020	-36096	92506	378810	9874	38984	12982	60495	122335	15	1.56	0.621685
17	24	1	24.1	0.25	-113240	37000	-34535	49285	-61490	1204	41234	2409	70295	115142	16	2.41	0.899067
18	24	2	24.05	-1.88	-87780	19410	-36885	-20495	-125750	12445	39845	12304	60959	125553	17	2.2	0.871099
19	24	1	27.01	-6.88	-190800	29080	-77741	-12059	-251520	1972	30495	2394	50691	85552	18	1.88	0.633351
20	25	1	28.19	-8.63	-32830	70740	-38175	-12045	-12310	7894	20395	9285	50495	88069	13	1.88	0.686013
21	25	2	25.32	-5.63	-350710	155320	-89530	-32540	-317460	2431	12009	3049	23059	40548	14	1.68	0.79993
22	25	1	26.11	-6.13	-115810	79230	-29315	-20415	-86310	3461	30495	4059	60495	98510	15	1.83	0.745485
23	26	2	24.57	-1.5	-114010	92580	-17905	82035	42700	1244	28471	1455	40596	71766	14	2.73	0.874573
24	26	1	26.07	-4.88	-250200	79510	-69095	120495	-119290	1589	13985	5096	30955	51625	9	1.66	0.694523
25	26	2	28.02	-7.25	-47860	109690	55377	61203	178410	12435	25029	2345	50294	90103	17	2.1	0.654745
26	26	1	23.25	-0.88	-92030	77700	73225	59285	118180	2434	24928	2345	50495	80202	12	2.1	0.946602
27	26	2	26.67	-4.75	-21010	122350	-49315	-30195	21830	12345	41298	6049	80794	140486	13	1.59	0.856516
28	27	2	26.57	-7.13	-39230	40140	-39665	40295	1540	7894	23094	5004	60495	96487	14	1.87	0.642979
29	27	1	24.45	0.625	-145170	7720	-56454	-18456	-212360	985	32409	1304	50692	85390	15	2.2	0.707534
30	27	2	26.59	-7.88	-41730	73870	-27695	31245	35690	2357	21049	4059	50696	78161	10	1.59	0.793492
31	27	1	24	0.25	-41250	94110	-149435	59285	-37290	2308	31049	5945	60595	99897	11	2.43	0.980152
32	27	1	26.59	-6.13	-21630	30680	-16312	25912	18650	2456	23104	3095	50696	79351	13	2.03	0.827875
33	27	1	23.62	-2.38	-73040	38600	-8799	41209	-2030	13521	40591	6059	70595	130766	16	2.54	0.951297
34	27	1	27.72	-8.5	-165060	183560	-79799	51209	-10090	2305	20245	4059	50696	77305	15	1.48	0.752132
35	27	1	27.17	-6.88	-63580	305290	-19675	40195	262230	3456	29481	4509	40596	78042	14	1.47	0.77644
36	28	2	23.58	-2.38	-174730	27410	-59728	-9482	-216530	2341	23049	4095	50592	80077	13	1.57	0.72309
37	28	1	25.97	-5.75	-61770	130560	-44451	34501	58840	2455	21029	6984	60595	91063	14	2.21	0.710219
38	28	1	27	-6.88	-127780	223980	-109882	198712	185030	5874	34019	7892	70894	118679	15	2.02	0.723687
39	30	2	24.63	-4	-151780	25670	-66049	-57421	-249580	2049	23405	4095	40596	70145	16	1.8	0.686651
40	31	1	26.68	-5.75	-97380	198660	-22644	51234	129870	3049	34059	5095	60459	102662	17	1.55	0.856797
41	31	2	28	-9.5	-56970	73180	-20546	122456	118120	2345	24509	4095	50691	81640	19	1.74	0.686792
42	20	2	24.97	1.5	-40480	29770	11232	12348	12870	13544	31045	6049	50696	101334	20	1.74	0.847204
43	26	1	26.74	-7	-22950	188920	-42525	102345	225790	1241	23049	5678	40595	70563	21	2.19	0.633756
44	28	2	25.53	-5.75	6260	18360	-24575	1345	1390	2455	12309	6789	50692	72245	14	2.42	0.677892
45	23		25.53	-5	-65660	25810	-39085	21345	-57590	5049	24091	4896	30494	64530	14	1.62	0.890849
46	22	1	26.88	-5.38	-13770	93560	-18788	25678	86680	2049	21205	3124	30495	56873	15	1.68	0.573251
47	23	2	24.95	-4	-57870	14960	-5534	51234	2790	2985	23095	7843	40591	74514	16	2.25	0.745938
48	25	2	24.18	0.625	-26780	61560	-59644	39124	14260	5094	29501	4325	40595	79515	18	2.83	0.853965
49	22	2	23.94	0.25	-79710	28170	-27286	31456	-47370	3095	12049	4563	20393	40100	19	1.93	0.722939
50	36	1	25.92	-6	-165900	30880	-44882	44332	-135570	7882	14091	3189	30495	55657	12	1.84	0.750551
51	29	1	28.8	-8.75	-202140	38470	-36589	-34561	-234820	2039	25091	4324	50595	82049	13	1.61	0.853679
52	27	1	23	-1.13	-72500	46330	-10337	-15423	-51930	211	5019	3451	10294	18975	14	1.78	0.800043
53	22	1	25.74		-316840	148160	-119338	-35012	-323030	45122	201045	30595	130452	407214	17	2.03	0.866652
54	22	1	26.09		-155250	88550	-15694	25924	-56470	2344	12034	2345	50612	67335	12	2.54	0.901374
55	22	1	26.78		-112200	82570	-36018	35948	-29700	10244	110455	12345	50612	183656	15	1.77	0.631793
56	23	1	25.99		-67120	110320	-27106	62856	78950	4095	13405	3095	5044	25639	16	1.91	0.774868
57	23	1	27.35		-247140	67190	-11192	145022	-46120	9024	93045	10295	40592	152956	18	2.24	0.669873
58	23	1	25.58		-16140	34640	-52387	-12023	-45910	540	13255	1256	6042	21093	19	1.81	0.656598
59	23	2	25.71		-52310	119570	-22669	52059	96650	1235	10235	2395	5024	18889	20	2.34	0.683956
60	23	1	25.45		-56900	43820	-38809	24059	-27830	10245	102943	20395	50129	183712	11	2.35	0.961402
61	23	1	27.24		-168890	100790	-29399	51029	-46470	2045	20456	2345	10235	35081	13	2.15	0.82978
62	23	1	23.77		-77840	29980	-40692	45012	-43540	3054	30143	5039	15032	53268	15	2.21	0.939197
63	24	1	26.76		-351830	207840	-91019	21049	-213960	10556	230562	12405	124056	377579	16	1.98	0.9513
64	24	1	25.5		-29980	118670	-18895	20495	90290	2034	30456	2203	15024	49717	18	1.52	0.614106
65	24	2	25.4		-182450	93420	13954	92056	16980	12005	120456	14506	60595	207562	19	1.5	0.855967
66	24	1	24.03		-69910	54950	-20819	52049	16270	1245	50394	1350	25029	78018	14	2.1	0.930576
67	24	2	26.92		-74360	57660	-44719	41029	-20390	7203	70245	9025	35961	122434	15	1.7	0.636521
68	24	1	25.95		-188360	120410	-126835	-21045	-215830	20456	201456	23405	104956	350273	15	2.11	0.701312
69	24	1	24.07		-20520	14400	-45134	-14056	-65310	10245	110456	22221	50295	193217	16	2.23	0.948286
70	24	2	24.25		-53980	152610	-8439	52049	142240	4056	50294	1234	25029	80613	17	2.16	0.761575
71	24	1	26.5		-25950	59050	-64254	-32506	-63660	6024	43024	9845	31209	90102	18	2.38	0.5848
72	25	1	28.2		-55990	295970	-30518	21958	231420	12055	120456	13095	60295	205901	13	2.07	0.643566
73	25	2	25.55		-240740	225990	-99205	21095	-92860	30596	250612	40596	125099	446903	14	1.8	0.672578
74	25	1	26.85		-58290	62050	-43905	-2145	-42290	2505	40245	2345	20355	65450	15	1.5	0.837919
75	26	2	24.57		-109140	136610	105465	11045	143980	20355	150245	15002	78948	264550	14	3.15	0.954384
76	26	1	24.41		-64690	72900	42056	82934	133200	12056	20345	13059	10596	56056	9	2.35	0.896807
77	26	2	28.21		-18640	127500	-19015	41205	131050	10245	102455	13059	50295	176054	17	2.27	0.609493
78	26	1	23.35		-94110	65320	-29084	45924	-11950	5023	40224	7899	20456	73602	12	2.27	0.914054
79	26	2	26.41		-109690	256320	23776	143094	313500	7245	59324	9022	30596	106187	13	1.75	0.717026
80	27	2	26.31		-207140	35470	-136288	-50192	-358150	21024	210566	23049	120596	375235	14	1.96	0.632864
81	27	1	24.21		-89520	209860	-48856	24856	96340	7205	50234	8925	25096	91460	15	2.26	0.798232
82	27	2	26.92		-320390	91050	-29195	-12055	-270590	9823	50124	8723	25096	93766	10	1.42	0.785157
83	27	1	24		-321920	12450	-51164	-21456	-382090	21022	40566	23495	20955	106038	11	2.35	0.921761
84	27	1	26.23		-163180	23370	-17004	9284	-147530	12204	24305	13495	12550	62554	13	2.05	0.802993
85	27	1	23.62		-73450	32070	-26292	81452	13780	2109	12045	5838	6095	26087	16	2.16	0.941567
86	27	1	27.9		-44870	29980	-48107	-25245	-88242	12456	103945	13450	50295	180146	15	1.44	0.767054
87	27	1	27.12		-217230	80970	-31915	40195	-127980	2309	40566	2506	20562	65943	14	1.59	0.844417
88	28	2	23.96		-168750	44100	-28995	21345	-132300	1200	20345	1395	10356	33296	13	1.93	0.714794
89	28	1	25.68		-73380	53070	-49948	15928	-54330	1205	45064	1854	24056	72179	14	2	0.691829
90	28	1	27		-208950	55580	-74354	78524	-149200	20122	212056	23985	102596	358759	15	2.03	0.683487
91	30	2	24.41		-243730	120960	-35212	35912	-122070	12022	21054	13098	10956	57130	16	1.67	0.798838
92	31	1	26.24		-107610	67750	27085	-21245	-34020	7299	59392	5692	35966	108349	17	1.67	0.732908
93	31	2	28		-80410	150110	-29559	41029	81170	1009	60255	9820	31209	102293	19	1.48	0.649865
94	20	2	24.8		-14050	16420	-10726	-8124	-16480	1250	20495	1456	10295	33496	20	1.92	0.957001
95	26	1	25.39		-22950	188920	-42525	102345	225790	1220	10456	2405	5009	19090	21	0	0.97182
96	28	2	25.54		-82910	99400	77596	41204	135290	10004	50224	14095	25962	100285	14	2.11	0.681111
97	23		25.54		-95230	38400	-29488	-12042	-98360	3095	30456	7504	15966	57021	14	1.28	0.857433
98	22	1	27.05		-20660	107540	-15745	-9845	61290	2000	10045	2038	5099	19182	15	2.02	0.643956
99	23	2	24.96		-30260	31790	-22982	21452	0	1229	15004	1505	8025	25763	16	2.35	0.726155
100	25	2	23.7		-88060	141620	-17184	68724	105100	8293	86024	1355	56009	151681	18	2.54	0.877635
101	22	2	24.23		-42920	58220	-8832	25942	32410	2102	42034	1356	20985	66477	19	1.74	0.633586
102	36	1	26.11		-48550	150520	17576	61234	180780	40956	302556	30955	150925	525392	12	1.76	0.75724
103	29	1	28.8		-91540	252360	-36729	25049	149140	12209	250124	12456	120659	395448	13	1.58	0.81796
104	27	1	23		-50700	107140	34986	12425	103851	5409	50455	1425	30596	87885	14	1.78	0.981115
